# Supplementary material for: Estimating the effects of temperature on transmission of the human malaria parasite, Plasmodium falciparum
Source: Nat Commun. 2024 Apr 22;15:3230. doi: 10.1038/s41467-024-47265-w (PMC11035611; doi:10.1038/s41467-024-47265-w)
Supplement: Supplementary file 4 — Source Data [file 41467_2024_47265_MOESM4_ESM.xlsx]

## Sheet: Fig4
Experiment	Temperature	Days post infectious feed	Number	Censor code (1 = censored; 0 = scored as dead)
Feed1	19	22	30	1
Feed1	19	28	30	1
Feed1	19	29	31	1
Feed1	19	30	30	1
Feed1	19	31	31	1
Feed1	19	32	30	1
Feed1	19	33	30	1
Feed1	19	34	30	1
Feed1	19	36	30	1
Feed1	21	17	30	1
Feed1	21	19	30	1
Feed1	21	20	31	1
Feed1	21	21	30	1
Feed1	21	22	32	1
Feed1	21	23	30	1
Feed1	21	25	30	1
Feed1	23	13	31	1
Feed1	23	14	30	1
Feed1	23	15	30	1
Feed1	23	16	30	1
Feed1	23	17	30	1
Feed1	23	18	20	1
Feed1	23	20	20	1
Feed1	25	10	30	1
Feed1	25	11	30	1
Feed1	25	12	30	1
Feed1	25	13	33	1
Feed1	25	14	30	1
Feed1	25	15	20	1
Feed1	25	17	20	1
Feed1	27	8	30	1
Feed1	27	9	30	1
Feed1	27	10	31	1
Feed1	27	11	31	1
Feed1	27	12	30	1
Feed1	27	13	20	1
Feed1	27	15	20	1
Feed1	29	7	30	1
Feed1	29	8	31	1
Feed1	29	9	32	1
Feed1	29	10	31	1
Feed1	29	11	30	1
Feed1	29	12	20	1
Feed1	29	14	20	1
Feed1	19	0	14	1
Feed1	19	1	18	0
Feed1	19	2	7	0
Feed1	19	3	8	0
Feed1	19	4	14	0
Feed1	19	5	6	0
Feed1	19	6	5	0
Feed1	19	7	6	0
Feed1	19	8	8	0
Feed1	19	9	8	0
Feed1	19	10	11	0
Feed1	19	11	4	0
Feed1	19	12	7	0
Feed1	19	13	6	0
Feed1	19	14	3	0
Feed1	19	15	2	0
Feed1	19	16	7	0
Feed1	19	17	3	0
Feed1	19	18	1	0
Feed1	19	19	2	0
Feed1	19	20	4	0
Feed1	19	21	3	0
Feed1	19	22	2	0
Feed1	19	23	6	0
Feed1	19	24	8	0
Feed1	19	25	4	0
Feed1	19	26	3	0
Feed1	19	27	2	0
Feed1	19	28	4	0
Feed1	19	29	4	0
Feed1	19	30	5	0
Feed1	19	31	3	0
Feed1	19	32	5	0
Feed1	19	33	7	0
Feed1	19	34	3	0
Feed1	19	35	7	0
Feed1	19	36	6	0
Feed1	19	37	4	0
Feed1	19	38	4	0
Feed1	19	39	10	0
Feed1	19	40	8	0
Feed1	19	41	7	0
Feed1	19	42	4	0
Feed1	19	43	5	0
Feed1	19	44	10	0
Feed1	19	45	5	0
Feed1	19	46	1	0
Feed1	19	47	6	0
Feed1	19	48	2	0
Feed1	19	49	3	0
Feed1	19	50	5	0
Feed1	19	51	4	0
Feed1	19	52	6	0
Feed1	19	53	1	0
Feed1	19	54	4	0
Feed1	19	55	1	0
Feed1	19	56	2	0
Feed1	19	57	1	0
Feed1	19	59	2	0
Feed1	19	60	2	0
Feed1	19	61	2	0
Feed1	19	62	1	0
Feed1	19	63	1	0
Feed1	21	0	24	1
Feed1	21	1	12	0
Feed1	21	2	6	0
Feed1	21	3	10	0
Feed1	21	4	4	0
Feed1	21	5	7	0
Feed1	21	6	6	0
Feed1	21	7	4	0
Feed1	21	8	6	0
Feed1	21	9	5	0
Feed1	21	10	3	0
Feed1	21	11	5	0
Feed1	21	12	3	0
Feed1	21	13	4	0
Feed1	21	14	5	0
Feed1	21	16	4	0
Feed1	21	17	4	0
Feed1	21	18	1	0
Feed1	21	20	6	0
Feed1	21	22	4	0
Feed1	21	24	8	0
Feed1	21	26	2	0
Feed1	21	27	1	0
Feed1	21	28	2	0
Feed1	21	30	1	0
Feed1	21	31	3	0
Feed1	21	33	2	0
Feed1	21	34	3	0
Feed1	21	35	1	0
Feed1	21	36	2	0
Feed1	21	39	4	0
Feed1	21	40	1	0
Feed1	21	41	2	0
Feed1	21	42	1	0
Feed1	21	43	1	0
Feed1	21	44	4	0
Feed1	21	45	2	0
Feed1	21	46	2	0
Feed1	21	47	2	0
Feed1	21	48	1	0
Feed1	21	49	3	0
Feed1	21	50	4	0
Feed1	21	51	1	0
Feed1	21	54	1	0
Feed1	21	55	1	0
Feed1	21	61	1	0
Feed1	23	0	18	1
Feed1	23	1	7	0
Feed1	23	2	10	0
Feed1	23	3	4	0
Feed1	23	4	11	0
Feed1	23	5	9	0
Feed1	23	6	7	0
Feed1	23	7	5	0
Feed1	23	8	5	0
Feed1	23	9	2	0
Feed1	23	10	7	0
Feed1	23	11	7	0
Feed1	23	12	3	0
Feed1	23	13	2	0
Feed1	23	14	2	0
Feed1	23	15	1	0
Feed1	23	16	1	0
Feed1	23	17	6	0
Feed1	23	18	3	0
Feed1	23	19	3	0
Feed1	23	20	1	0
Feed1	23	21	1	0
Feed1	23	22	6	0
Feed1	23	23	3	0
Feed1	23	24	5	0
Feed1	23	25	8	0
Feed1	23	26	6	0
Feed1	23	27	6	0
Feed1	23	28	1	0
Feed1	23	29	1	0
Feed1	23	30	5	0
Feed1	23	31	9	0
Feed1	23	32	2	0
Feed1	23	33	3	0
Feed1	23	34	5	0
Feed1	23	35	4	0
Feed1	23	36	4	0
Feed1	23	38	1	0
Feed1	23	39	5	0
Feed1	23	40	6	0
Feed1	23	41	4	0
Feed1	23	43	1	0
Feed1	23	44	4	0
Feed1	23	45	2	0
Feed1	23	46	2	0
Feed1	23	47	1	0
Feed1	23	48	1	0
Feed1	23	49	1	0
Feed1	25	0	25	1
Feed1	25	1	7	0
Feed1	25	2	13	0
Feed1	25	3	6	0
Feed1	25	4	5	0
Feed1	25	5	10	0
Feed1	25	6	6	0
Feed1	25	7	8	0
Feed1	25	8	3	0
Feed1	25	9	3	0
Feed1	25	10	4	0
Feed1	25	11	5	0
Feed1	25	12	4	0
Feed1	25	13	1	0
Feed1	25	14	3	0
Feed1	25	15	4	0
Feed1	25	16	6	0
Feed1	25	17	5	0
Feed1	25	18	3	0
Feed1	25	19	6	0
Feed1	25	20	6	0
Feed1	25	21	6	0
Feed1	25	22	3	0
Feed1	25	23	3	0
Feed1	25	24	3	0
Feed1	25	25	4	0
Feed1	25	26	5	0
Feed1	25	27	6	0
Feed1	25	28	7	0
Feed1	25	29	5	0
Feed1	25	30	2	0
Feed1	25	31	3	0
Feed1	25	32	6	0
Feed1	25	33	2	0
Feed1	25	34	2	0
Feed1	25	35	3	0
Feed1	25	37	4	0
Feed1	25	38	1	0
Feed1	25	40	1	0
Feed1	25	41	2	0
Feed1	25	42	2	0
Feed1	25	44	1	0
Feed1	27	0	23	1
Feed1	27	1	7	0
Feed1	27	2	15	0
Feed1	27	3	11	0
Feed1	27	4	5	0
Feed1	27	5	5	0
Feed1	27	6	9	0
Feed1	27	7	8	0
Feed1	27	8	4	0
Feed1	27	9	7	0
Feed1	27	10	6	0
Feed1	27	11	5	0
Feed1	27	12	2	0
Feed1	27	13	3	0
Feed1	27	14	5	0
Feed1	27	15	5	0
Feed1	27	16	6	0
Feed1	27	17	4	0
Feed1	27	18	6	0
Feed1	27	19	4	0
Feed1	27	20	7	0
Feed1	27	21	7	0
Feed1	27	22	2	0
Feed1	27	23	8	0
Feed1	27	24	7	0
Feed1	27	25	8	0
Feed1	27	26	3	0
Feed1	27	27	5	0
Feed1	27	28	3	0
Feed1	27	29	1	0
Feed1	27	30	1	0
Feed1	27	31	1	0
Feed1	27	32	2	0
Feed1	27	33	2	0
Feed1	27	34	1	0
Feed1	27	36	1	0
Feed1	27	37	2	0
Feed1	29	0	30	1
Feed1	29	1	13	0
Feed1	29	2	10	0
Feed1	29	3	24	0
Feed1	29	4	14	0
Feed1	29	5	9	0
Feed1	29	6	4	0
Feed1	29	7	4	0
Feed1	29	8	13	0
Feed1	29	9	4	0
Feed1	29	10	2	0
Feed1	29	11	12	0
Feed1	29	12	12	0
Feed1	29	13	6	0
Feed1	29	14	10	0
Feed1	29	15	4	0
Feed1	29	16	6	0
Feed1	29	17	3	0
Feed1	29	18	3	0
Feed1	29	19	4	0
Feed1	29	20	1	0
Feed1	29	21	1	0
Feed1	29	22	3	0
Feed1	29	24	4	0
Feed1	29	27	1	0
Feed1	29	32	1	0
Feed1	17	34	30	1
Feed1	17	39	31	1
Feed1	17	41	30	1
Feed1	17	43	32	1
Feed1	17	45	31	1
Feed1	17	47	31	1
Feed1	17	49	20	1
Feed1	17	0	26	1
Feed1	17	1	13	0
Feed1	17	2	5	0
Feed1	17	3	10	0
Feed1	17	4	16	0
Feed1	17	5	37	0
Feed1	17	6	24	0
Feed1	17	7	12	0
Feed1	17	8	8	0
Feed1	17	9	8	0
Feed1	17	10	4	0
Feed1	17	11	11	0
Feed1	17	12	9	0
Feed1	17	13	6	0
Feed1	17	14	3	0
Feed1	17	15	3	0
Feed1	17	16	11	0
Feed1	17	17	3	0
Feed1	17	18	7	0
Feed1	17	19	2	0
Feed1	17	21	9	0
Feed1	17	22	5	0
Feed1	17	23	5	0
Feed1	17	25	1	0
Feed1	17	26	4	0
Feed1	17	27	5	0
Feed1	17	28	5	0
Feed1	17	29	2	0
Feed1	17	30	3	0
Feed1	17	31	12	0
Feed1	17	32	2	0
Feed1	17	33	9	0
Feed1	17	34	6	0
Feed1	17	35	7	0
Feed1	17	36	5	0
Feed1	17	37	10	0
Feed1	17	38	9	0
Feed1	17	39	5	0
Feed1	17	40	7	0
Feed1	17	41	6	0
Feed1	17	42	10	0
Feed1	17	43	4	0
Feed1	17	44	8	0
Feed1	17	45	6	0
Feed1	17	46	2	0
Feed1	17	47	1	0
Feed1	17	48	2	0
Feed1	17	49	5	0
Feed1	17	50	1	0
Feed1	17	51	2	0
Feed1	17	52	3	0
Feed1	17	53	2	0
Feed1	17	55	1	0
Feed1	17	56	1	0
Feed1	17	58	1	0
Feed1	17	60	2	0
Feed1	17	61	3	0
Feed1	17	62	3	0
Feed1	17	64	1	0
Feed1	17	70	1	0
Feed2	18	0	88	1
Feed2	18	1	13	0
Feed2	18	2	14	0
Feed2	18	3	14	0
Feed2	18	4	10	0
Feed2	18	5	6	0
Feed2	18	6	1	0
Feed2	18	7	10	0
Feed2	18	8	16	0
Feed2	18	9	12	0
Feed2	18	10	11	0
Feed2	18	11	7	0
Feed2	18	12	10	0
Feed2	18	13	1	0
Feed2	18	14	3	0
Feed2	18	15	3	0
Feed2	18	16	2	0
Feed2	18	18	4	0
Feed2	18	19	1	0
Feed2	18	20	2	0
Feed2	18	21	4	0
Feed2	18	22	3	0
Feed2	18	23	3	0
Feed2	18	24	2	0
Feed2	18	25	1	0
Feed2	18	26	11	0
Feed2	18	27	4	0
Feed2	18	28	5	0
Feed2	18	29	2	0
Feed2	18	30	4	0
Feed2	18	31	4	0
Feed2	18	32	12	0
Feed2	18	33	9	0
Feed2	18	34	4	0
Feed2	18	35	9	0
Feed2	18	36	5	0
Feed2	18	37	10	0
Feed2	18	38	2	0
Feed2	18	39	7	0
Feed2	18	40	5	0
Feed2	18	41	4	0
Feed2	18	42	3	0
Feed2	18	43	2	0
Feed2	18	44	3	0
Feed2	18	45	2	0
Feed2	18	46	4	0
Feed2	18	47	3	0
Feed2	18	48	2	0
Feed2	18	49	1	0
Feed2	18	50	4	0
Feed2	18	51	3	0
Feed2	18	53	8	0
Feed2	18	54	4	0
Feed2	18	55	5	0
Feed2	18	56	8	0
Feed2	18	57	4	0
Feed2	18	58	6	0
Feed2	18	59	3	0
Feed2	18	60	3	0
Feed2	18	61	4	0
Feed2	18	62	4	0
Feed2	18	63	2	0
Feed2	18	64	5	0
Feed2	18	65	4	0
Feed2	18	67	5	0
Feed2	18	68	3	0
Feed2	18	69	2	0
Feed2	18	70	4	0
Feed2	18	71	3	0
Feed2	18	72	5	0
Feed2	18	73	1	0
Feed2	18	74	3	0
Feed2	18	75	4	0
Feed2	18	76	1	0
Feed2	18	77	1	0
Feed2	18	79	2	0
Feed2	18	87	1	0
Feed2	18	91	1	0
Feed2	19	0	53	1
Feed2	19	1	8	0
Feed2	19	2	9	0
Feed2	19	3	10	0
Feed2	19	4	5	0
Feed2	19	5	8	0
Feed2	19	6	7	0
Feed2	19	7	5	0
Feed2	19	8	10	0
Feed2	19	9	8	0
Feed2	19	10	5	0
Feed2	19	11	5	0
Feed2	19	12	1	0
Feed2	19	13	2	0
Feed2	19	14	1	0
Feed2	19	15	1	0
Feed2	19	17	1	0
Feed2	19	18	2	0
Feed2	19	20	2	0
Feed2	19	21	2	0
Feed2	19	22	1	0
Feed2	19	23	3	0
Feed2	19	25	1	0
Feed2	19	26	3	0
Feed2	19	27	1	0
Feed2	19	28	1	0
Feed2	19	29	1	0
Feed2	19	30	4	0
Feed2	19	32	4	0
Feed2	19	33	3	0
Feed2	19	34	6	0
Feed2	19	35	3	0
Feed2	19	36	2	0
Feed2	19	37	2	0
Feed2	19	38	2	0
Feed2	19	39	5	0
Feed2	19	40	2	0
Feed2	19	41	3	0
Feed2	19	42	1	0
Feed2	19	43	2	0
Feed2	19	44	3	0
Feed2	19	45	2	0
Feed2	19	46	3	0
Feed2	19	47	2	0
Feed2	19	48	7	0
Feed2	19	49	3	0
Feed2	19	50	3	0
Feed2	19	51	4	0
Feed2	19	52	2	0
Feed2	19	53	3	0
Feed2	19	54	4	0
Feed2	19	55	2	0
Feed2	19	56	4	0
Feed2	19	57	8	0
Feed2	19	58	4	0
Feed2	19	59	3	0
Feed2	19	60	1	0
Feed2	19	61	4	0
Feed2	19	62	2	0
Feed2	19	63	1	0
Feed2	19	64	8	0
Feed2	19	65	1	0
Feed2	19	66	2	0
Feed2	19	67	2	0
Feed2	19	69	2	0
Feed2	19	70	4	0
Feed2	19	72	2	0
Feed2	19	73	6	0
Feed2	19	75	2	0
Feed2	19	77	2	0
Feed2	19	79	1	0
Feed2	19	81	2	0
Feed2	19	82	1	0
Feed2	19	83	1	0
Feed2	20	0	23	1
Feed2	20	1	4	0
Feed2	20	2	5	0
Feed2	20	3	2	0
Feed2	20	4	2	0
Feed2	20	6	4	0
Feed2	20	8	6	0
Feed2	20	9	2	0
Feed2	20	10	1	0
Feed2	20	11	1	0
Feed2	20	12	3	0
Feed2	20	15	2	0
Feed2	20	16	2	0
Feed2	20	17	2	0
Feed2	20	19	2	0
Feed2	20	23	1	0
Feed2	20	24	3	0
Feed2	20	25	1	0
Feed2	20	26	1	0
Feed2	20	27	1	0
Feed2	20	28	2	0
Feed2	20	29	2	0
Feed2	20	30	1	0
Feed2	20	31	1	0
Feed2	20	32	3	0
Feed2	20	33	2	0
Feed2	20	34	2	0
Feed2	20	35	1	0
Feed2	20	36	4	0
Feed2	20	37	3	0
Feed2	20	38	6	0
Feed2	20	39	3	0
Feed2	20	40	1	0
Feed2	20	41	2	0
Feed2	20	43	2	0
Feed2	20	44	4	0
Feed2	20	45	3	0
Feed2	20	46	1	0
Feed2	20	47	3	0
Feed2	20	48	4	0
Feed2	20	49	3	0
Feed2	20	50	1	0
Feed2	20	51	2	0
Feed2	20	52	1	0
Feed2	20	53	2	0
Feed2	20	54	2	0
Feed2	20	55	2	0
Feed2	20	57	1	0
Feed2	20	58	2	0
Feed2	20	60	1	0
Feed2	20	61	1	0
Feed2	20	63	1	0
Feed2	20	64	2	0
Feed2	20	65	1	0
Feed2	20	66	1	0
Feed2	23	0	31	1
Feed2	23	1	5	0
Feed2	23	2	6	0
Feed2	23	4	2	0
Feed2	23	5	3	0
Feed2	23	6	3	0
Feed2	23	7	1	0
Feed2	23	8	1	0
Feed2	23	9	2	0
Feed2	23	10	1	0
Feed2	23	11	1	0
Feed2	23	13	2	0
Feed2	23	16	1	0
Feed2	23	17	3	0
Feed2	23	18	3	0
Feed2	23	19	4	0
Feed2	23	20	2	0
Feed2	23	21	1	0
Feed2	23	22	1	0
Feed2	23	23	2	0
Feed2	23	25	2	0
Feed2	23	27	1	0
Feed2	23	29	3	0
Feed2	23	30	4	0
Feed2	23	32	3	0
Feed2	23	33	7	0
Feed2	23	34	3	0
Feed2	23	35	7	0
Feed2	23	36	4	0
Feed2	23	37	5	0
Feed2	23	38	3	0
Feed2	23	39	4	0
Feed2	23	40	4	0
Feed2	23	41	1	0
Feed2	23	42	5	0
Feed2	23	43	5	0
Feed2	23	44	5	0
Feed2	23	45	3	0
Feed2	23	46	2	0
Feed2	23	48	1	0
Feed2	23	49	1	0
Feed2	23	52	1	0
Feed2	23	53	1	0
Feed2	23	54	1	0
Feed2	25	0	27	1
Feed2	25	1	5	0
Feed2	25	2	7	0
Feed2	25	4	4	0
Feed2	25	5	3	0
Feed2	25	6	4	0
Feed2	25	8	2	0
Feed2	25	9	2	0
Feed2	25	11	1	0
Feed2	25	13	4	0
Feed2	25	14	2	0
Feed2	25	15	4	0
Feed2	25	16	1	0
Feed2	25	17	2	0
Feed2	25	18	1	0
Feed2	25	20	2	0
Feed2	25	21	3	0
Feed2	25	22	2	0
Feed2	25	23	2	0
Feed2	25	24	6	0
Feed2	25	25	5	0
Feed2	25	26	9	0
Feed2	25	27	4	0
Feed2	25	28	9	0
Feed2	25	29	5	0
Feed2	25	30	2	0
Feed2	25	31	2	0
Feed2	25	32	8	0
Feed2	25	33	9	0
Feed2	25	34	9	0
Feed2	25	35	10	0
Feed2	25	36	4	0
Feed2	25	37	3	0
Feed2	25	38	2	0
Feed2	25	39	1	0
Feed2	25	40	6	0
Feed2	25	41	3	0
Feed2	25	42	2	0
Feed2	25	43	1	0
Feed2	25	44	1	0
Feed2	25	47	1	0
Feed2	28	0	19	1
Feed2	28	1	9	0
Feed2	28	2	5	0
Feed2	28	3	9	0
Feed2	28	4	8	0
Feed2	28	5	6	0
Feed2	28	7	3	0
Feed2	28	9	2	0
Feed2	28	10	1	0
Feed2	28	11	1	0
Feed2	28	12	4	0
Feed2	28	14	1	0
Feed2	28	15	4	0
Feed2	28	16	2	0
Feed2	28	17	3	0
Feed2	28	18	4	0
Feed2	28	19	3	0
Feed2	28	20	7	0
Feed2	28	21	3	0
Feed2	28	22	8	0
Feed2	28	23	9	0
Feed2	28	24	11	0
Feed2	28	25	6	0
Feed2	28	26	10	0
Feed2	28	27	5	0
Feed2	28	28	5	0
Feed2	28	29	9	0
Feed2	28	30	4	0
Feed2	28	31	4	0
Feed2	28	32	5	0
Feed2	28	33	1	0
Feed2	28	34	1	0
Feed2	28	35	1	0
Feed2	28	36	1	0
Feed2	28	38	2	0
Feed2	28	39	1	0
Feed2	28	41	1	0
Feed2	28	42	1	0
Feed2	29	0	25	1
Feed2	29	1	11	0
Feed2	29	2	9	0
Feed2	29	3	3	0
Feed2	29	4	5	0
Feed2	29	5	5	0
Feed2	29	6	3	0
Feed2	29	7	3	0
Feed2	29	8	2	0
Feed2	29	9	1	0
Feed2	29	10	6	0
Feed2	29	11	5	0
Feed2	29	12	2	0
Feed2	29	13	1	0
Feed2	29	14	7	0
Feed2	29	15	5	0
Feed2	29	16	6	0
Feed2	29	17	1	0
Feed2	29	18	10	0
Feed2	29	19	10	0
Feed2	29	20	7	0
Feed2	29	21	8	0
Feed2	29	22	4	0
Feed2	29	23	20	0
Feed2	29	24	5	0
Feed2	29	25	7	0
Feed2	29	26	11	0
Feed2	29	28	2	0
Feed2	29	29	3	0
Feed2	29	30	4	0
Feed2	29	31	1	0
Feed2	29	32	1	0
Feed2	29	33	1	0
Feed2	29	35	1	0
Feed2	30	0	56	1
Feed2	30	1	23	0
Feed2	30	2	4	0
Feed2	30	3	7	0
Feed2	30	4	19	0
Feed2	30	5	5	0
Feed2	30	6	5	0
Feed2	30	7	9	0
Feed2	30	8	4	0
Feed2	30	9	11	0
Feed2	30	10	16	0
Feed2	30	11	10	0
Feed2	30	12	5	0
Feed2	30	13	11	0
Feed2	30	14	3	0
Feed2	30	15	3	0
Feed2	30	16	9	0
Feed2	30	17	10	0
Feed2	30	18	21	0
Feed2	30	19	5	0
Feed2	30	20	8	0
Feed2	30	21	13	0
Feed2	30	22	15	0
Feed2	30	23	16	0
Feed2	30	24	25	0
Feed2	30	25	14	0
Feed2	30	26	8	0
Feed2	30	27	18	0
Feed2	30	28	4	0
Feed2	30	29	7	0
Feed2	30	30	5	0
Feed2	30	31	4	0
Feed2	30	33	1	0
Feed2	30	35	1	0
Feed2	30	36	1	0
Feed2	18	26	60	1
Feed2	18	30	61	1
Feed2	18	32	60	1
Feed2	18	33	62	1
Feed2	18	34	62	1
Feed2	18	35	63	1
Feed2	18	36	61	1
Feed2	18	37	61	1
Feed2	18	38	60	1
Feed2	18	39	61	1
Feed2	18	41	62	1
Feed2	18	43	61	1
Feed2	19	21	41	1
Feed2	19	25	41	1
Feed2	19	27	41	1
Feed2	19	28	41	1
Feed2	19	29	40	1
Feed2	19	30	41	1
Feed2	19	31	40	1
Feed2	19	32	42	1
Feed2	19	33	41	1
Feed2	19	34	40	1
Feed2	19	36	40	1
Feed2	19	38	40	1
Feed2	20	19	31	1
Feed2	20	21	31	1
Feed2	20	22	31	1
Feed2	20	23	30	1
Feed2	20	24	30	1
Feed2	20	25	30	1
Feed2	20	26	30	1
Feed2	20	28	30	1
Feed2	20	30	31	1
Feed2	23	13	31	1
Feed2	23	14	31	1
Feed2	23	15	30	1
Feed2	23	16	30	1
Feed2	23	17	30	1
Feed2	23	18	30	1
Feed2	23	19	30	1
Feed2	23	21	30	1
Feed2	25	10	30	1
Feed2	25	11	31	1
Feed2	25	12	30	1
Feed2	25	13	30	1
Feed2	25	14	30	1
Feed2	25	15	30	1
Feed2	25	17	30	1
Feed2	28	7	33	1
Feed2	28	8	30	1
Feed2	28	9	30	1
Feed2	28	10	30	1
Feed2	28	11	31	1
Feed2	28	12	32	1
Feed2	28	14	30	1
Feed2	29	7	30	1
Feed2	29	8	32	1
Feed2	29	9	30	1
Feed2	29	10	30	1
Feed2	29	11	30	1
Feed2	29	12	30	1
Feed2	29	14	31	1
Feed2	30	7	60	1
Feed2	30	8	61	1
Feed2	30	9	60	1
Feed2	30	10	62	1
Feed2	30	11	60	1
Feed2	30	12	60	1
Feed2	30	14	60	1
